# Supplementary material for: Late Neurological and Cognitive Sequelae and Long-Term Monitoring of Classical Hodgkin Lymphoma and Diffuse Large B-Cell Lymphoma Survivors: A Systematic Review by the Fondazione Italiana Linfomi
Source: Cancers (Basel). 2021 Jul 7;13(14):3401. doi: 10.3390/cancers13143401 (PMC8307605; doi:10.3390/cancers13143401)
Supplement: Supplementary file 1 [file cancers-13-03401-s001.zip]

Archive with 3 entries (3 files):
- Table S1_Search strategies.pdf
- Table S2_Full text eligibility and data extraction_revised.xlsx
- Table S3_Risk of bias_revised.xlsx
