# Supplementary material for: Late Neurological and Cognitive Sequelae and Long-Term Monitoring of Classical Hodgkin Lymphoma and Diffuse Large B-Cell Lymphoma Survivors: A Systematic Review by the Fondazione Italiana Linfomi
Source: Cancers (Basel). 2021 Jul 7;13(14):3401. doi: 10.3390/cancers13143401 (PMC8307605; doi:10.3390/cancers13143401)
Supplement: Supplementary file 1 [file cancers-13-03401-s001.zip › Table S2_Full text eligibility and data extraction_revised.xlsx]

## Sheet: Istruzioni per compilazione
	Compilazione foglio eleggibilità
	Compilare una riga per ciascuno record selezionati a livello di screening titolo/abstract. Confermare l'eleggibilità (corrispondenza con il PICO) attraverso la lettura della publicazioni completa. Se lo studio è incluso, indicare YES e passare alla compilazione foglio tabella di evidenza. Se lo studio si ritiene escluso indicare NO e una breve spiegazione per l'esclusione (es. no control group, p…
	Compilazione foglio tabella estrazione dati
	*Note per la compilazione - Compilare una riga per ciascuno studio incluso nella revisione (cioè che rispetta il PICO corrispondente). Potete duplicare il foglio per i diversi PICO se necessario.
	Identificate gli studi con il cognome del primo autore e l'anno di pubblicazione, qualora uno studio fosse descritto in più pubblicazioni potete indicare le referenze aggiuntive nel campo "other publications, if relevant".
	Study design: inserite semplicemente se lo studio è una coorte, un RCT o una revisioni di tali studi.
	Population: Caratteristiche della popolazione target, HL, DLBCL, prima e/o seconda linea
	Sample size: numero dei pazienti inclusioni, totali e per braccio di trattamento
	Intervention and control: Tipo di intervento e di controllo con riferimento al PICO di interesse. Se ci sono più interventi/controlli di interesse duplicare la colonna
	Outcome measure(s) - as for PICO: elencare gli outcome valutati dallo studio che corrispondono a gli outcome di interesse del PICO - identificare l'outcome primario dello studio se possibile
	Other outcome measure(s) if relevant: elencare gli outcome valutati dallo studio rilevanti anche se non di interesse del PICO
	Main results: riportare i risultati dello studio sui singoli outcome di interesse come riduzione rischi assoluti/relativi, NNT, NNH, medie o mediane a seconda della misura utilizzata. Riportare sempre una misura dell'incertezza della stima (deviazione standard, Intervalli di confidenza) ed eventualmente la p di significatività statistica - Se ci sono più outcome di interesse duplicare la riga
	Main Conclusions: Riportare le conclusioni principali in poche righe. Riportare i fondi di finanziamento dello studio e altri conflitti di interesse se presenti e rilevanti.
	Comments: campo libero per annotare aspetti rilevanti non coperti dagli altri campi
	Compilazione foglio rischio di bias

## Sheet: Eligibility
PICO (RESEARCH QUESTION)	Study (first name, year)	Reference	Inclusion/Exclusion (YES/NO/UNCLEAR)	If excluded, reason
A1	Brusamolino, 2006		NO	neurotoxicity not included in the evaluated outcome
A1	Castellino, 2018		NO	include not long term survivors
A1	Chen, 2016		NO	include not long term survivors
A1	Denier, 2006		NO	include survivors after allogeneic stem cell transplant
A1	Dincol, 2009		NO	include not long term survivors
A1	Gomez, 2012		NO	other histologies
A1	Gonzalez-Barca, 2015		NO	include not long term survivors
A1	Hagemeister, 2013		NO	include not long term survivors
A1	Feugier, 2005		NO	neurotoxicity not included in the evaluated outcome
A1/A2/A3	Frick, 2018		NO	data not stratified for histologies
A1	Coiffier, 2010		NO	neurotoxicity not included in the evaluated outcome
A1	Haim, 1994		NO	other histologies
A1	Morth, 2018		NO	neurotoxicity not included in the evaluated outcome
A1	Moskovitz, 2018		NO	include not long term survivors
A1	Mounier, 2012		NO	neurotoxicity not included in the evaluated outcome
A1	Nademanee, 2018		NO	include not long term survivors
A1	Oerlemans, 2014		YES
A1	Ramchandren, 2019		NO	include not long term survivors
A1	Rigacci, 2010		NO	include not long term survivors
A1	Di Stefano, 2018		NO	late onset neuropathy after RT: case report
A1	Lamy, 1991		NO	late onset neuropathy after RT: case report (2 cases)
A1	McFarlane, 2002		NO	late onset neuropathy after RT: case report
A1	Micaily, 1984		NO	higher doses of RT
A1	Swartz, 1993		NO	other histologies
A1	van Leeuwen-Segarcenau, 2009		NO	long term toxicity in HL after mantle field irradiation
A1	Delanian, 2012		NO	almost the paper included are small case series of late onset neuropathy in HL after high dose RT
A1	Pezzimenti,1973		NO	no full text available
A1	Kori, 1981		NO	other histologies
A1	Killer, 1990		NO	late onset neuropathy after RT: case report (5 cases), high dose RT
A1	Wadd, 1998		NO	late onset neuropathy after RT: case report (2 cases), high dose RT
A1	deGreve, 1984		NO	late onset neuropathy after RT: case report
A1	Thomas, 1985		NO	no full text available
A1	Lalu, 1998		NO	late onset neuropathy after RT: case report (4 cases), high dose RT
A1	Hsia, 2003		NO	late onset neuropathy after RT: case report (3 cases), high dose RT
A1	Mathis, 2007		NO	late onset neuropathy after RT: case report (3 cases), high dose RT
A1	Delanian, 2008		NO	active treatment of late onset neuropathy
A1	Delanian, 2010		NO	case report
A1	Siedel, 2015		NO	almost the paper included (see below) are small case series of late onset captocotmia o "dropped head syndrome" in HL after high dose RT
A1	Johansson, 1998		NO	no full text available
A1	Portlock, 2003		NO	case report
A1	Rowin, 2006		NO	late onset "dropped head syndrome" after RT: case report (3 cases), high dose RT
A1	Aggarwal, 2007		NO	late onset "dropped head syndrome" after RT: case report (4 cases), high dose RT
A1	Furby, 2010		NO	late onset "dropped head syndrome" after RT: case report (6 cases), high dose RT
A1	Appels, 2009		NO	late onset "dropped head syndrome" after RT: case report (2 cases), high dose RT
A1	Schlienger, 2013		NO	case report
A1	Ghosh, 2015		NO	late onset "dropped head syndrome" after RT: case report (6 cases), high dose RT
A1	Psimaras, 2011		NO	case report
A2	Trachtenberg, 2018		NO	include not long term survivors
A2/A3	Joly, 1996		YES
A2	Krull, 2012		NO	include survivors after childhood cHL
A2	Baudino, 2012		NO	include not long term survivors
A2	Ahles, 2002		NO	other histologies
A2	Ahles, 2003		NO	other histologies
A2	Sharafeldin, 2018	extracted from other paper	NO	include not long term survivors
A2	Braamse, 2014		NO	include survivors after allogeneic stem cell transplant
A1/A2/A3	Frick, 2018		NO	data not stratified for histologies
A2	Schultz, 2003		NO	other histologies
A2/C2	van der Gucht, 2017		NO	include not long term survivors
A2/A3	Wouters, 2016		NO	data not stratified for histologies
A2/C2	Peterson, 2018		NO	include patients on active treatment
A2	Van der Poel, 2014		NO	include not long term survivors
A2	Zimmer, 2014		NO	include not long term survivors
A2/A3	Greil, 1999		YES
A2/A3	Gil-Fernandez, 2003		YES
A2/A3	Goodman, 2008		YES
A2/A3	Heutte, 2009		YES
A2/A3	Brandt, 2010		YES
A2/A3	Minn, 2012		YES
A2/A3/A4	Daniels, 2014		YES
A2/A3	Kim, 2014		YES
A2	Williams, 2016		NO	include other histologies, not long term survivors
A2/C2	Peterson, 2018		NO	include patients on active treatment
A2/C2	van der Gucht, 2017		NO	include not long term survivors
A3	Oerlemans, 2011		NO	data evaluated in subsequent papers
A3	Bellizzi, 2009	extracted from review	NO	other histologies or NLH subtype not specified
A3	Doorduijn, 2005	extracted from review	NO	not long term survivors
A3	Jerkeman, 2001	extracted from review	NO	not long term survivors
A3	Merli, 2004	extracted from review	NO	not long term survivors
A3	Mols, 2007	extracted from review	NO	other histologies or NLH subtype not specified
A3	Pettengel, 2008	extracted from review	NO	other histologies or NLH subtype not specified
A3	Reeve, 2009	extracted from review	NO	other histologies or NLH subtype not specified
A3	Smith, 2009	extracted from review	NO	other histologies or NLH subtype not specified
A3	Smith, 2010	extracted from review	NO	other histologies or NLH subtype not specified
A3	Vallance, 2005	extracted from review	NO	other histologies or NLH subtype not specified
A3	Daniels, 2013		NO	data evaluated in subsequent papers
A3	Linendoll, 2016		YES (systematic review)
A3	Abrahamsen, 1998		NO	fatigue not included in study outcomes
A3	Absolom, 2007	extracted from review	NO	fatigue not included in study outcomes
A3	Adams, 2004		NO	fatigue not included in study outcomes
A3	Aksnes, 2007		NO	other histologies or NLH subtype not specified
A3	Baptista, 2012	extracted from review	NO	survivors after AYA/childhood cHL
A3	Barr, 2001	extracted from review	NO	survivors after AYA/childhood cHL
A3	Behringer, 2012	extracted from review	NO	not long term survivors
A3	Bloom, 1993	extracted from review	NO	not long term survivors
A3	Brandt, 2010	extracted from review	YES
A3	Calaminus, 2014		NO	survivors after AYA/childhood cHL
A3	Cameron, 2001	extracted from review	NO	fatigue not included in study outcomes
A3	Chao, 1992	extracted from review	NO	not long term survivors
A3	Daniels, 2014	extracted from review	NO	fatigue not included in study outcomes
A3	Daniels, 2014		YES
A3	Foibar, 1986	extracted from review	NO	fatigue not included in study outcomes
A3	Ganz, 2003	extracted from review	NO	not long term survivors
A3	Gil-Fernandez, 2003	extracted from review	YES
A3	Goodman, 2008	extracted from review	YES
A3	Greaves, 2012	extracted from review	NO	fatigue not included in study outcomes
A3	Greil, 1999	extracted from review	YES
A3	Hamre, 2013		NO	survivors after AYA/childhood cHL
A3	Heutte, 2009	extracted from review	YES
A3	Hjermstad, 2005		YES
A3	Hjermstad, 2006		YES
A3	Husson, 2015		YES
A3	Joly, 1996		YES
A3	Kaasa, 1999		YES
A3	Kim, 2014		YES
A3	Kimani, 2013		NO	survivors after AYA/childhood cHL
A3	Kiserud, 2009	extracted from review	NO	fatigue not included in study outcomes
A3	Kiserud, 2015		YES
A3	Klaassen, 2010	extracted from review	NO	survivors after AYA/childhood cHL
A3	Klaassen, 2010	extracted from review	NO	survivors after AYA/childhood cHL
A3	Knobel, 2001		YES
A3	Kornblith, 1990	extracted from review	NO	no full text available
A3	Kornblith, 1992	extracted from review	NO	fatigue not included in study outcomes
A3	Kornbilth, 1992	extracted from review	NO	fatigue not included in study outcomes
A3	Kornbilth, 1998	extracted from review	NO	fatigue not included in study outcomes
A3	Loge, 1999	extracted from review	YES
A3	Loge, 1999		YES
A3	Loge, 2000		YES
A3	Miltenyi, 2010		YES
A3	Minn, 2012	extracted from review	YES
A3	Mols, 2006	extracted from review	YES
A3	Mulrooney, 2008		NO	survivors after AYA/childhood cHL
A3	Ng, 2005		NO	survivors after AYA/childhood cHL
A3	Norum, 1996		NO	survivors after AYA/childhood cHL
A3	Norum, 1996	extracted from review	NO	fatigue not included in study outcomes
A3	Norum, 1996	extracted from review	NO	fatigue not included in study outcomes
A4	Oerlemans, 2014	extracted from review	NO	fatigue not included in study outcomes
A3	Oldervoll, 2003	extracted from review	YES
A3	Oldervoll, 2007		YES
A3	Roper, 2013	extracted from review	NO	not long term survivors
A3	Ruffer, 2003		YES
A3	Shimoda, 2008	extracted from review	NO	survivors after AYA/childhood cHL
A3	Soares, 2013		YES
A3	Van Schaik, 1999	extracted from review	NO	survivors after AYA/childhood cHL
A3	van Tudler, 1994	extracted from review	YES
A3	Vermaete, 2014	extracted from review	NO	not long term survivors
A3	Vissers, 2013	extracted from review	YES
A3	Wettergren, 2003		YES
A3	Wettergren, 2004	extracted from review	NO	fatigue not included in study outcomes
A3	Wettergren, 2005	extracted from review	NO	fatigue not included in study outcomes
A3	Zabora, 2001	extracted from review	NO	fatigue not included in study outcomes
A3	Zebrack, 2002	extracted from review	NO	survivors after AYA/childhood cHL
A3	Dalal, 2017		NO	no full text available
A3	Behringer, 2016		YES
A3	Braun, 2008		NO	data evaluated in subsequent papers
A3	Buerkle, 2016		NO	no full text available
A3	Buerkle, 2016		NO	no full text available
A3	Busson, 2019		NO	other histologies or NLH subtype not specified
A3	Hill-Kayser, 2014		NO	no full text available
A3	Kreissl, 2016		YES
A3	Husson, 2013		NO	no full text available
A3	Husson, 2017		NO	other histologies or NLH subtype not specified
A3	Ng, 2015		NO	no full text available
A3	Thong, 2014		NO	no full text available
A3	Trachtenberg, 2019		NO	not long term survivors
A2/A3	Wouters, 2016		NO	data not stratified for histologies
A1/A2/A3	Frick, 2018		NO	data not stratified for histologies
A3	Arts, 2017	other sources	NO	not long term survivors
A3	Husson, 2015	other sources	NO	other histologies or NLH subtype not specified
A3	Oerlemans, 2013	other sources	NO	other histologies or NLH subtype not specified
A1/A3	Oerlemans, 2014		NO	not long term survivors
A3	Smith, 2013	other sources	NO	other histologies or NLH subtype not specified
A4	Absolom, K., 2007		NO	age at diagnosis < 18 years
A4	Ahles, 2003		NO	other histologies
A4	Aksnes, 2007		YES
A4	Arden-Close, 2011		NO	no outcomes of interest
A4	Bohn, 2019		NO	other histologies
A4	Brandt, 2009		NO	no outcomes of interest
A4	Cameron, 2001		NO	no outcomes of interest
A4	Cella, 1986		NO	follow-up < 5 years
A4	Dahl, 2019		NO	other histologies
A3/A4	Daniels, 2014		YES
A4	Fobair, 1986		NO	age at diagnosis < 18 years
A4	Geffen, 2003		NO	no outcomes of interest
A2/A3/A4	Gil-Fernandez, 2003		YES
A4	Gorman, 2015		NO	other histologies
A4	Gosain, 2013		NO	other histologies
A4	Goswami, 2018		NO	follow-up < 5 years
A4	Hatzopoulos, 2010		NO	no full text available
A4	Horevoorts, 2017		NO	poster showing no results
A4	Husson, 2013		NO	other histologies
A4	Husson, 2017		NO	follow-up < 5 years
A4	Jefford, 2017		NO	other histologies
A4	Jensen, 2013		NO	follow-up < 5 years
A4	Kang, 2018		NO	no outcomes of interest
A4	Kim, 2014		NO	follow-up < 5 years
A4	Kiserud, 2015		NO	age at diagnosis < 18 years
A4	Korszun, 2012		NO	no full text available
A4	Korszun, 2013		YES
A4	Lin, 2018		NO	no outcomes of interest
A4	Linendoll, 2016		NO	no outcomes of interest
A4	Loge, 2000		NO	follow-up < 5 years
A4	Loge, 1997		YES
A4	Lotfi-Jam, 2019		NO	other histologies
A4	Lotfi-Jam, 2011		NO	patients on treatment
A4	Lown, 2016		NO	age at diagnosis < 18 years
A4	Lund, 2011		NO	age at diagnosis < 18 years
A4	Magagnoli, 2010		NO	follow-up < 5 years
A4	Magyari, 2017		YES
A4	Magyari, 2016		NO	no full text available
A4	Matasar, 2015		NO	age at diagnosis < 18 years
A4	Ng, 2015		NO	abstract showing no results
A4	Oeffinger, 2004		NO	no outcomes of interest
A4	Oerlemans, 2014		NO	no outcomes of interest
A4	Oerlemans, 2014		NO	no outcomes of interest
A4	Olweny, 1993		NO	other histologies
A4	Prasad, 2015		NO	age at diagnosis < 18 years
A4	Quidde, 2016		NO	abstract showing no results
A4	Raphael, 2019		NO	other histologies
A4	Roper, 2009		NO	no outcomes of interest
A4	Rüffer, 2018		NO	no outcomes of interest
A4	Sarker, 2014		NO	abstract showing no results
A4	Sarker, 2017		NO	no outcomes of interest
A4	Smith, 2009		NO	no outcomes of interest
A4	Starreveld, 2018		NO	follow-up < 5 years
A4	Sun, 2011		NO	follow-up < 5 years
A4	Sun, 2013		NO	follow-up < 5 years
A4	Tao, 2019		NO	no full text available
A2/A4	Trachtenberg, 2018		NO	follow-up < 5 years
A4	Troy, 2019		NO	no outcomes of interest
A4	Tzelepis, 2015		NO	other histologies
A4	Wingard, 2010		NO	other histologies
C3	Brandt, 2009		NO	no outcomes of interest
C3	Cella, 1986		NO	follow-up < 5 years
C3	Fobair, 1986		NO	no outcomes of interest
C3	Geffen, 2003		NO	no outcomes of interest
C3	Gil-Fernandez, 2003		NO	follow-up < 5 years
C3	Hatzopoulos, 2010		NO	no full text available
C3	Korszun, 2013		NO	just one measurement no planned monitoring
C3	Lemieux, 2019		NO	just one measurement no planned monitoring
C3	Loge, 1997		NO	just one measurement no planned monitoring
C3	Magyari, 2017		NO	just one measurement no planned monitoring
C3	Magyari, 2016		NO	no full text available
C3	Matasar, 2015		NO	just one measurement no planned monitoring
C3	Quidde, 2016		NO	no full text available
C3	Rüffer, 2018		NO	no full text available
C3	Swash, 2014		NO	abstract showing no results
C3	Tao, 2019		NO	no full text available

## Sheet: PICO A1
Study (first name, year)	reference	other publications, if relevant	study design	population	study duration	follow-up	sample size	intervention	control group	outcome measure(s) - as for PICO	other outcome measure(s) if relevant	Main results	Main conclusions	Comments
Frick, 2018			cross sectional	HL + NHL	na	na	n = 964 (37% HL, 63% NHL)	LIVESTRONG Care Plan	na	assess prevalence of long term sequelae in lymphoma survivors		PN (24% 5-9 yr fu; 33% > 10 yr fu)	high prevalence of PN
Oerlemans, 2014			longitudinal cohort study	ND/RR-DLBCL riceving R-CHOP14/R-CHOP21/other	1 year	2.6 yr	n = 256 patients + n = 425 controls	self reported questionnaire (EORTC-QLQ-C30, EORTC CLL-16, SCQ); clinincal data obtained from PHAROS and NCR registry	n = 425	long term toxicities	HRQoL	33% pts complain about tingling in hands and feet (more often in pts treated with R-CHOP14 x 8); worse scores on QLQ-C30	high prevalence of PN

## Sheet: PICO A2 
Study (first name, year)	reference	other publications, if relevant	study design	population	study duration	follow-up	sample size	intervention	control group	outcome measure(s) - as for PICO	other outcome measure(s) if relevant	Main results	Main conclusions	Comments
Trachtenberg, 2018			cross sectional	HLS age 18-50 yr	na	na	n = 51 HLS + n = 14 healty controls	subjective evaluation: self reported questionnaire (FACT-Cog, MFI-20, EORTC-QLQ30, BDI-II, HAM). Objective evaluation: intelligence, attention, processing speed, memory&learning, executive function	n= 14 healty controls	self-reported cognitive impairment; objective neurocognitive evaluation	self reported fatigue, anxiety and depression	increased fatigue (37% vs 7% p<0.001); increased mental fatigue (29% vs 0% p<0.001); increased self perceived cognitive impairment (20% vs 7% p<0.001); 30% HLS >= 2 impaired cognitive domains (executive function, memory, learning); no association with fatigue, anxiety, depression, HL stage/therapy type/RT; association with nr cycles and yr of education	worse than HC self perceived and objective cognitive impairment; worse than HC fatigue	6 mo-5 yr after treatment
Joly, 1996			cross sectional	HLS mean age 42 yr	na	na	n = 93 HLS + n = 196 controls	subjective evaluation: EORTC-QLQ30+other questionnaire	n = 196	self reported cognitive impairment	self reported fatigue	impaired cognitive functioning (79.5 vs 89.8 p= 0.015); increased fatigue (28.7 vs 22.2 p=0.025)	worse than healty controls	10 yr from diagnosis
Frick, 2018			cross sectional/survay	HL + NHL	na	na	n = 964 (37% HL, 63% NHL)	LIVESTRONG Care Plan	na	assess prevalence of long term sequelae in lymphoma survivors		chronic fatigue (39% 5-9 yr fu; 53% > 10 yr fu), perceived cognitive change (60% 5-9 yr fu; 67% > 10 yr fu), peripheral neuropathy (24% 5-9 yr fu; 33% > 10 yr fu)	impaired self perceived cognitive functioning, fatigue; high prevalence of peripheral neuropaty	at least 2 yr after therapy
Wouters, 2016			cross sectional	HL + NHL	na	na	n = 106 + n = 53 controls	subjective evaluation: HSCL, EORTC-QLQ30. Objective evaluation: intelligence, attention, processing speed, memory&learning, executive function	n = 53	self-reported cognitive impairment; objective neurocognitive evaluation	self reported fatigue, anxiety and depression	Increased fatigue (80.3 vs 69.2 p=0.005); increased self perceived cognitive impairment (91.5 vs 77.5 p<0.001); increased anxiety (9.4 vs 13.2 p=0.039); increased depression (11.1 vs 14.2 p=0.229); 16% have impaired neuropsycological performance	worse than healty controls fatigue, anxiety and self perceived cognitive impairment; rather slight objective cognitive impairment (if comapared to other sudies)
Van der Poel, 2014			cross sectional	NHLS mean age 63 yr	na	na	n = 307 + n = 596 controls	subjective evaluation: EORTC-QLQ30	n = 596	self reported		increased self percived cognitive impairment (p<0.001) expecially in 18-59 yr age group	worse than healty controls self perceived cognitive impairment	mean 3-4 yr after treatment
Brandt, 2010			cross-sectional	HLS (age 21-72)	na	na	n = 98 HLS (after HDCHT n= 37 or conventional treatment n= 61)	self reported (EORTC QLQ-C30)	healty German reference population	cognitive functioning	fatigue	cognitive functioning score 71.62 (SD 25.11) vs 91.2 (SD 17), fatigue score 35.74 (SD 25) vs 17.1 (SD 22) significantly higher in HL survivors	worse than general population self perceived cognitive impairment	mean time since diagnosis 3.5 yr and 11 yr
Daniels, 2014			cross-sectional	HLS	na	na	n = 180	self reported (EORTC QLQ-C30, FAS, HADS)	n = 2200 general Dutch population	self perceived cognitive functioning	fatigue; anxiety and depression	43% fatigue prevalence with QLQ-C30 (vs 28% in the norm pop);41% fatigue prevalence with FAS (vs 23%). cognitive functioning score 82.5 (SD 22) vs 92.5 (SD 15.7), fatigue score 28.7 (SD 26.4) vs 18.9 (SD 20), anxiety score 4.7 (SD 4.2) vs 3.8 (SD 4.3), depression scores NS	worse than general population self perceived cognitive impairment	correlation with fatigue, anxiety, depression; mean time since diagnosis 4.6 yr
Gil-Fernandez, 2003			cross-sectional	HLS (age 15-80)	na	na	n = 46 HLS + n = 46 healty controls	self reported (EORTC QLQ-C30, HADS)	n = 46 healty individual from medical faculty	self perceived cognitive functioning	fatigue; anxiety and depression	fatigue, cognitive functioning and anxiety/depression scores NOT SIGNIFICANTLY HIGHER in HL survivors	no significative differences between patients and healty controls	mean time since diagnosis 7.6 yr
Goodman, 2008			cross-sectional	R/R HL long term survivors	na	na	n = 60	self reported (EORTC QLQ-C30)	no	self perceived cognitive functioning	fatigue	cognitive functioning score 84.7 (SD 17) vs 94.9 (SD 2), fatigue score 21.1 (SD 22.3) vs 11.7 (SD 3.6) higher than expected scores	impaired self perceived cognitive functioning	mean time since ASCT 12 yr
Greil, 1999			cross-sectional	HLS (mean age 36 yr)	na	na	n = 126 HLS	self reported (EORTC QLQ-C30)	no	self perceived cognitive functioning	fatigue	cognitive functioning score not significantly different, fatigue score 18.2 (SD 21.77) in RT vs 26.16 (SD 25.1) in cht vs 31.11 (SD 30.5) in CMT	no significative cognitive impairment in HLS	mean time since diagnosis 9.1 yr
Heutte, 2009			longitudinal prospective	HLS (age 15-70)	10 years	na	n = 935 HLS	self reported (EORTC QLQ-C30, MFI-20)	no	self percived cognitive functioning, increasing fatigue with age	fatigue	improvement of fatigue up to two yr after treatment	impaired self perceived cognitive functioning	mean time since diagnosis 7.5 yr
Kim, 2014			cross-sectional		na	na	n = 58	self reported (EORTC QLQ-C30, HADS)	n = 1000 representative sample of Korean population	self perceived cognitive impairment	fatigue	higher fatigue scores in HLS reported to general popolulation (34.9 vs 21.9 p< 0.001), worse cognitive functioning (80.6 vs 86.5 p< 0.001)	worse than reference population self perceived cognitive impairment	mean time since diagnosis 6.3 yrs
Minn, 2012			cross-sectional	HLS	na	na	n = 154 survivors of R/R HL	self reported (EORTC QLQ-C30)	no	self perceived cognitive impairment	fatigue	scores reported worse cognitive functioning (78 vs 95) and increased fatigue levels (24 vs 12) compared with reference population	impaired self perceived cognitive functioning	mean time since ASCT 10.2 yrs

## Sheet: PICO A3
Study (first name, year)	reference	other publications, if relevant	study design	population	study duration	follow-up	sample size	intervention	control group	outcome measure(s) - as for PICO	other outcome measure(s) if relevant	Main results	Main conclusions	Comments
Linendoll, 2016			systematic review
Brandt, 2010			cross-sectional	HLS (age 21-72)	na	na	n = 98 HLS (after HDCHT n= 37 or conventional treatment n= 61)	self reported (EORTC QLQ-C30)	healty German reference population	fatigue	cognitive functioning	cognitive functioning score 71.62 (SD 25.11) vs 91.2 (SD 17), fatigue score 35.74 (SD 25) vs 17.1 (SD 22) significantly higher in HL survivors	more fatigued than general population	mean time since diagnosis 3.5 yr and 11 yr
Daniels, 2014			cross-sectional	HLS	na	na	n = 180	self reported (EORTC QLQ-C30, FAS, HADS)	n = 2200 general Dutch population	fatigue	anxiety, depression, self perceived cognitive functioning	43% fatigue prevalence with QLQ-C30 (vs 28% in the norm pop);41% fatigue prevalence with FAS (vs 23%). cognitive functioning score 82.5 (SD 22) vs 92.5 (SD 15.7), fatigue score 28.7 (SD 26.4) vs 18.9 (SD 20), anxiety score 4.7 (SD 4.2) vs 3.8 (SD 4.3), depression scores NS	more fatigued than general population	correlation with cognitive impairment, anxiety, depression; mean time since diagnosis 4.6 yr
Gil-Fernandez, 2003			cross-sectional	HLS (age 15-80)	na	na	n = 46 HLS + n = 46 healty controls	self reported (EORTC QLQ-C30, HADS)	n = 46 healty individual from medical faculty	fatigue	anxiety, depression, self perceived cognitive functioning. no differences in fatigue between treatment	fatigue, cognitive functioning and anxiety/depression scores NOT SIGNIFICANTLY HIGHER in HL survivors	no significative differences between patients and healty controls	mean time since diagnosis 7.6 yr
Goodman, 2008			cross-sectional	R/R HL long term survivors	na	na	n = 60	self reported (EORTC QLQ-C30)	na	fatigue	self perceived cognitive functioning	cognitive functioning score 84.7 (SD 17) vs 94.9 (SD 2), fatigue score 21.1 (SD 22.3) vs 11.7 (SD 3.6) higher than expected scores	more fatigued than general population	mean time since ASCT 12 yr
Greil, 1999			cross-sectional	HLS (mean age 36 yr)	na	na	n = 126 HLS	self reported (EORTC QLQ-C30)	no	fatigue	self perceived cognitive functioning. higher fatigue after combined modality treatment vs cht or RT alone	cognitive functioning score not significantly different, fatigue score 18.2 (SD 21.77) in RT vs 26.16 (SD 25.1) in cht vs 31.11 (SD 30.5) in CMT	higher fatigue after combined modality treatment vs cht or RT alone	mean time since diagnosis 9.1 yr
Heutte, 2009			longitudinal prospective	HLS (age 15-70)	10 years	na	n = 935 HLS	self reported (EORTC QLQ-C30, MFI-20)	no	fatigue	self percived cognitive functioning, increasing fatigue with age	improvement of fatigue up to two yrs after treatment	increasing fatigue with age	mean time since diagnosis 7.5 yr
Hjermstad, 2005			cross-sectional	HLS (age 21-74)	na	na	n = 476 HLS	self reported (FQ)	age, gender, education adjusted general population survay	fatigue	higher fatigue with age and pts presenting B-symptoms at diagnosis	moderatly higher fatigue in HLS	more fatigued than general population	mean time since diagnosis 16 yr
Hjermstad, 2006			cross-sectional	HLS (age 21-74)	na	na	n = 476 HLS	self reported (FQ, SF-36)	age, gender, education adjusted general population survay	fatigue	no differences between B-symptoms, stage, treatment, time since diagnosis	3 times more chronic fatigue in HLS than norm population (30% vs 11%)	more fatigued than general population	mean time since diagnosis 16 yr
Husson, 2015			cross-sectional	HLS (mean age 46 yr)	na	na	n = 150 HLS	self reported (FAS, Self Reported Comobidity Questionnaire)	no	fatigue	data compared to other cancer survivors in PROFILE Registry	40% prevalence of fatigue in HLS	high prevalence of fatigue in HLS	mean time since diagnosis 5.3 yr
Joly, 1996			cross-sectional	HLS (age 23-85)	na	na	n = 93 HLS + n = 196 controls	self reported (EORTC QLQ-C30)	n = 196 age, gender and city of residence matched healty controls	fatigue	self perceived cognitive functioning	mean fatigue score significantly higher in HLS	worse than healty controls	mean time since diagnosis 10 yr
Kaasa, 1999			cross-sectional	HLS (mean age 44 yrs)	na	na	n = 459 HLS	self reported (EORTC-QLQ-C30, SF36, FQ)	n = 2323 representative sample of Norwegian population	pain	data compared to palliative care setting and bone metastasis	mean fatigue score sligtly higher in HLS than in general population	worse than healty controls	mean time since treatment 3-20 yr
Kim, 2014			cross-sectional	HLS + NHL	na	na	n = 58 HLS + n = NHL survivors	self reported (EORTC QLQ-C30, HADS)	n = 1000 representative sample of Korean population	fatigue	self perceived cognitive impairment	higher fatigue scores in HLS reported to general popolulation (34.9 vs 21.9 p< 0.001), worse cognitive functioning (80.6 vs 86.5 p< 0.001)	more fatigued than general population	mean time since diagnosis 6.3 yr
Kiserud, 2015			cross-sectional	HLS (age 21-67)	na	na	n = 131	self reported (FQ, SF-36, HADS), thyroid and gonadal function tests	no	fatigue	thyroid and gonadal function, data compared to survivors of aggressive/indolent NHL	31% fatigue prevalence in HLS. In multivariate analysis increasing HADS score and latent hypotyroidism were significantly associated with chronic fatigue (p< 0.001); no association with impaired gonadal function	high prevalence of fatigue in HLS	mean time since diagnosis 16 yr
Knobel, 2001			cross-sectional	HLS (age 30-43)	na	na	n = 92 HLS	self reported (FQ)	no	fatigue	more fatigue in pts with pulmonary disfunction; no association with cardiac or thyroid disease or treatment	prevalence of fatigue 26%	high prevalence of fatigue in HLS	mean time since diagnosis 9 yr
Loge, 1999			cross-sectional	HLS (age 40-49)	na	na	n = 459 HLS	self reported (SF-36)	n = 3500 representative sample of Norwegian population	fatigue	no differences between gender, stage, treatment, time since diagnosis	vitality significantly lower in HLS	more fatigued than general population	mean time since diagnosis 12.2 yr
Loge, 1999			cross-sectional	HLS (age 40-49)	na	na	n = 459 HLS	self reported (FQ)	n = 3500 representative sample of Norwegian population	fatigue	higher fatigue with age and low educational level; no differences between gender, stage, treatment, time since diagnosis	higher fatigue prevalence in HLS (26% vs 11%)	more fatigued than general population	mean time since diagnosis 12.2 yr
Loge, 2000			cross-sectional	HLS	na	na	n = 421 HLS	self reported (FQ)	no	fatigue	higher fatigue levels with age and low educational level; no differences between stage, gender, treatment or time since diagnosis	prevalence of fatigue 26%	high prevalence of fatigue in HLS	mean time since diagnosis 3-23 yr
Miltenyi, 2010			cross-sectional	HLS (age 18-77)	na	na	n = 168 HLS	self reported (EORTC QLQ-C30)	no	fatigue	higher fatigue in HLS with late complication and after more than 20 yr after treatment; no differences between B-symptoms, stage, treatment, gender	any form of fatigue in 76% HLS	high prevalence of fatigue in HLS	mean time since diagnosis 9.5 yr
Minn, 2012			cross-sectional	HLS	na	na	n = 154 survivors of R/R HL	self reported (EORTC QLQ-C30)	no	fatigue	self perceived cognitive impairment	scores reported worse cognitive functioning (78 vs 95) and increased fatigue levels (24 vs 12) compared with reference population	more fatigued than general population	mean time since HSCT 10.2 yr
Mols, 2006			cross-sectional	HLS (mean age not reported)	na	na	n = 132 HLS	self reported (SF-36, QLQ-CS)	a Dutch age matched norm population	fatigue		more fatigue in HLS than in norm population; difference disappear 10 yrs after treatment	more fatigued than general population	mean time since diagnosis 5-15 yr
Oldervoll, 2003			longitudinal prospective	HL survivors (HLS)	20 weeks	na	n = 9	self reported (FQ, SF-36); aerobic exercise three times a week	na	fatigue (MF, PF)	physical performance test, PFR	global improvement in fatigue scores after intervention (TF 12.1 vs 21.5; PF 7.9 vs 14; MF 4.2 vs 7.5)	global improvement in fatigue scores after intervention	mean time since diagnosis 82 months
Oldervoll, 2007			cross-sectional	HLS (age 21-73)	na	na	n = 476 HLS	self reported (FQ)	sample of Norwegian population	fatigue		30% prevalence fatigue in HLS; no comparison fatigue level to norm data	high prevalence of fatigue in HLS	mean time since diagnosis 15.7 yr
Ruffer, 2003			cross-sectional	HLS (mean age note reported)	na	na	n = 836 HLS + n = 935 matched healty controls	self reported (EORTC QLQ-C30, MFI)	n = 935 age, gender and living area matched healty controls	fatigue	increasing fatigue with age, KPS,relapse, B symptoms; no differences between gender, stage, treatment	higher fatigue in HLS	more fatigued than healty controls	mean time since diagnosis 5.2 yr
Soares, 2013			cross-sectional	HLS (age 16-77)	na	na	n = 200	self reported (MFI, SF-12, MOS-SSS questionnaires)	na	fatigue, social network and social support		high fatigue scores reported in HLS	high fatigue scores reported in HLS	mean time since diagnosis 7 yr
van Tudler, 1994			cross-sectional	HLS (age 25-77)	na	na	n = 81 HLS	self reported (SF-36)	matched hospital visitors	fatigue		vitality HLS not significantly lower	vitality HLS not significantly lower	mean time since diagnosis 14 yr
Vissers, 2013			cross-sectional	HLS (mean age 46)	na	na	n = 150 HLS	self reported (EORTC QLQ-C30, Self administered Comorbidity Questionnaire)	no	fatigue, presence of comorbidities including depression	data compared to other cancer survivors, including HNL, in PROFILE Registry	28% prevalence of fatigue. Fatigue incidence influenced by comorbidity number ranging from 15 to 40%; 10% incidence of depression	high prevalence of fatigue in HLS
Wettergren, 2003			cross-sectional	HLS (mean age 47)	na	na	n = 121 HLS + n = 236 controls	self reported (SEIQoL DW)	n = 236 random sample of Swedish citizens	fatigue		10% HLS mentioned fatigue	lowest prevalence of fatigue in HLS	mean time since diagnosis 14 yr
Behringer, 2016			longitudinal prospective	HL survivors (HLS)	10 yr	10 yr	n = 4529	self reported (EORTC QLQ-C30)	no	severe fatigue (sFA)	employement status	20% prevalence of sFA at 5 yr, more frequent among female	more fatigued than general population
Kreissl, 2016			longitudinal prospective	HL survivors (HLS)	5 yr	5 yr	n = 4981	self reported (EORTC QLQ-C30)	age and gender matched sample of German population	fatigue		fatigue scores higher in HL patients than in general population; long term prevalence of sFA 17-27%	more fatigued than general population
Wouters, 2016			cross sectional	HL + NHL	na	na	n = 106 + n = 53 controls	subjective evaluation: HSCL, EORTC-QLQ30. Objective evaluation: intelligence, attention, processing speed, memory&learning, executive function	n = 53	self reported fatigue	anxiety and depression; self-reported cognitive impairment; objective neurocognitive evaluation	Increased fatigue (80.3 vs 69.2 p=0.005); increased self perceived cognitive impairment (91.5 vs 77.5 p<0.001); increased anxiety (9.4 vs 13.2 p=0.039); increased depression (11.1 vs 14.2 p=0.229); 16% have impaired neuropsycological performance	worse than HC fatigue, anxiety and self perceived cognitive impairment; rather slight objective cognitive impairment (if comapared to other sudies)
Frick, 2018			cross sectional	HL + NHL	na	na	n = 964 (37% HL, 63% NHL)	LIVESTRONG Care Plan	na	assess prevalence of long term sequelae in lymphoma survivors		chronic fatigue (39% 5-9 yr fu; 53% > 10 yr fu), perceived cognitive change (60% 5-9 yr fu; 67% > 10 yr fu), peripheral neuropathy (24% 5-9 yr fu; 33% > 10 yr fu)	impaired self perceived cognitive functioning, fatigue; high prevalence of peripheral neuropaty	at least 2 yr after therapy

## Sheet: PICO A4
Study (first name, year)	reference	other publications, if relevant	study design	population	study duration	follow-up	sample size	intervention	control group	outcome measure(s) - as for PICO	other outcome measure(s) if relevant	Main results	Main conclusions	Comments
Gil-Fernandez, 2003			cross-sectional	HLS (age 15-80)	na	na	n = 46 HLS + n = 46 healty controls	self reported (EORTC QLQ-C30, HADS)	n = 46 healty individual from medical faculty	anxiety, depression	fatigue, self perceived cognitive functioning. no differences in fatigue between treatment	fatigue, cognitive functioning and anxiety/depression scores NOT SIGNIFICANTLY HIGHER in HLS	HADS A: M 6.17 (SD 4.34); HADS D: M 3.41 (SD 3.76) which did not differ from those obtained in the group ofcontrols: 4.93±3.58 and 2.60±2.97 (p=0.27 and p=0.42,respectively)	mean time since diagnosis 7.6 yr
Aksnes, 2007			cross-sectional	HLS (mean age 35)	na	na	EBT survivor (n = 57); HD survivors (n = 89); TC survivor (n = 62)	self reported (SF-36, HADS)	NORMS general popolation (n = 285)	anxiety and depression	Fatigue; QoL	anxiety level: M 5.0 (SD 4.1); anxiety cases: N 22 (25%); depression level: M 2.6 (SD 2.7); depression cases: N (%): 7 (8)	the mean anxiety and depression levels of EBT survivors DID NOT DIFFER significantly from that of HLS. no different proportions of anxiety or depression cases among the EBT survivors compared to the other survivors groups or compared to NORMS	M, SD Years since diagnosis: Males 12 (5.8); Females 9 (4.1)
Korszun, 2013	British Journal of Haemotology		cross-sectional	haematological malignancy (HL, NHL, AL) 8.3% age < 16 at diagnosis	na	na	HL = 280 (39%); Indolent NHL n = 206 (29%); Aggressive NHL = 120 (17%); AL n = 112 (16%)	EQ-5D, IOC, HADS, Chalder fatigue questionnaire (CFQ), Social Suport Inventory (SSI), Work and Social adjustment scale (WSAS)	no control group - comparison with normal population for the EQ-5D instrument only	anxiety and depression	QoL; Impact of Cancer; Fatigue; Social support; Impairment functioning.	HADS total score: ≤15 n.601 (85%); >15 n.110 (15%) (HL 14%; indolent NHL 17%; aggressive NHL 17%; AL 16%)	There was no statistically significant difference in HADS scores across cancer subtypes (P = 0.76)	Use of only global HADS score. There was significantly poorer function in survivors in the domains of self-care (P = 0 02), usual activity (P < 0 001) and anxiety and depression (P < 0 001) in the Barts study group compared to the general population.
Loge, 1997			cross-sectional	HLS	na	na	n = 459 HLS	HADS	no	anxiety and depression		HADS A: M 5 (SD 4.1); HADS D: M 3.1 (SD 3.3).	The anxiety and depression subscales were strongly correlated (r = 0.62, P < 0.001). 27% of HL survivors had anxiety and depression scores above the cut-off value, with a higher percentage for the incidence of anxiety (14.5%) than for depression (4%) and 8.5% in both dimensions	Irradiation n. 176 (38%); Chemotherapy n. 79 (17%); Irradiation + chemotherapy n. 204 (44%)
Magyari, 2017			cross-sectional study	HLS	na	na	n = 163 HLS	HADS-14, General Health Questionnaire (GHQ), sense of coherence (SOC-13), Perceived Stress Scale (PSS), Dysfuncional Attitude Scale form A (DAS-A)	no	anxiety and depression	General health; sense of coherence; perceived stress; dysfunctional attitude	HADS A: n. 34 (25%), M 5.46 (SD 3.54); HADS D: n. 14 (10%), M 3.05 (SD 3.19); HADS A: normal score 0–7: n. 104 (75%); borderline 8–11: n. 21 (15%); abnormal 11–21: n. 13 (10%). HADS D: normal score 0–7: n. 124 (90%); borderline 8–10: n. 8 (6%); abnormal 11–21: n. 6 (4%)	there is a greater level of psychological distress in inactive HL survivors than inactive working survivors	ABVD: n. 95 (69%); other type of chemotherapy: n. 43 (31%); Radiation: n. 103 (74%)
Daniels 2014			cross-sectional	HLS	na	na	n = 180	self reported (EORTC QLQ-C30, FAS, HADS)	n = 2200 general Dutch population	anxiety, depression	fatigue, self perceived cognitive functioning	43% fatigue prevalence with QLQ-C30 (vs 28% in the norm pop);41% fatigue prevalence with FAS (vs 23%). cognitive functioning score 82.5 (SD 22) vs 92.5 (SD 15.7), fatigue score 28.7 (SD 26.4) vs 18.9 (SD 20), anxiety score 4.7 (SD 4.2) vs 3.8 (SD 4.3), depression scores NS	worse scores than general population	correlation with cognitive impairment, anxiety, depression; mean time since diagnosis 4.6 yr

## Sheet: Caption
HL	Hodgkin Lymphoma
HLS	Hodgkin Lymphoma Survivors
NHL	Non-Hodgkin Lymphoma
AL	Acute Leukemia
PN	Peripheral Neuropathy
R/R	Relapsed/Refractory
RT	Radiotherapy
HDCHT	High Dose Chemotherapy
CMT	Combined Modality Treatment
ASCT	Autologous Stem Cell Transplant
R-CHOP14	Rituximab-Cyclophosphamide-Doxorubicine-Vincristine-Prednisone every 21 days
R-CHOP21	Rituximab-Cyclophosphamide-Doxorubicine-Vincristine-Prednisone every 14 days
yr	years
fu	follow-up
sFA	severe Fatigue
TF	Total Fatigue
PF	Physical Fatigue
MF	Mental Fatigue
KPS	Karnofsky Performance Status
HRQoL	Health Related Quality of Life
EORTC-QLQ-C30	European Organization for Research and Treatment of Cancer Quality of Life Questionnaire - C30
EORTC CLL-16	European Organization for Research and Treatment of Cancer Quality of Life Questionnaire - Chronic Lymphocitic Leukemia 16
SCQ	Sociodemographic Characteristics Questionnaire
FACT-Cog	Functional Assessment of Cancer Therapy - Cognitive Scale
MFI-20	Multidimensional Fatigue Inventory - 20
BDI-II	Beck Depression Inventory - II
HAM	Hamilton Anxiety Rating Scale
HADS	Hospital Anxiety and Depression Scale
HSCL	The Hopkins Symptom Checklist
FAS	Fatigue Assessment Scale
SF-36	Short Form - 36
FQ	Fatigue Questionnaire
SEIQoL DW	Schedule for the Evaluation of the Individual Quality of Life - Direct Weighting
SF-12	Short Form - 12
MOS-SSS	Medical Outcome Studies - Social Support Survay
EQ-5D	Euro Quality of Life - 5D
IOC	Impact of cancer
na	not applicable
