# Supplementary material for: Late Neurological and Cognitive Sequelae and Long-Term Monitoring of Classical Hodgkin Lymphoma and Diffuse Large B-Cell Lymphoma Survivors: A Systematic Review by the Fondazione Italiana Linfomi
Source: Cancers (Basel). 2021 Jul 7;13(14):3401. doi: 10.3390/cancers13143401 (PMC8307605; doi:10.3390/cancers13143401)
Supplement: Supplementary file 1 [file cancers-13-03401-s001.zip › Table S3_Risk of bias_revised.xlsx]

## Sheet: Istruzioni
la valutazione va fatta seguendo i due manuali messi a disposizione, per RCT e per studi osservazionali.
Risk of bias-ROB/RCT
compilare una riga per studio
per ogni item valutato si può scegliere dal menu a tendina un giudizio: HIGH RISK, LOW RISK O UNCLEAR RISK OF BIAS
inserire il PICO o i PICO di afferenza del paper
New Castle_case control/New Castle-Cohort
compilare una riga per studio
per ogni item valutato riportare la lettera relativa alla risposta identificata e l'eventuale asterisco (es: a*, b, c). Solo per la categoria Comparability si può dare più di una risposta tra quelle presenti
inserire il PICO o i PICO di afferenza del paper

## Sheet: New castle_CASE CONTROL  
Reference (authors, journal, year)	PICO	BIAS- case control study
		Selection				Comparability	Exposure
		1) Is the case definition adequate? a) yes, with independent validation * b) yes, eg record linkage or based on self reports c) no description	2) Representativeness of the cases a) consecutive or obviously representative series of cases * b) potential for selection biases or not stated	3) Selection of Controls a) community controls * b) hospital controls c) no description	4) Definition of Controls a) no history of disease (endpoint) * b) no description of source	1) Comparability of cases and controls on the basis of the design or analysis a) study controls for _______________ (Select the most important factor.) * b) study controls for any additional factor * (This criteria could be modified to indicate specific control for a second important factor.)	Exposure 1) Ascertainment of exposure a) secure record (eg surgical records)* b) structured interview where blind to case/control status * c) interview not blinded to case/control status d) written self report or medical record only e) no description	2) Same method of ascertainment for cases and controls a) yes * b) no	3) Non-Response rate a) same rate for both groups * b) non respondents described c) rate different and no designation
Joly, 1996	A2 A3	a*	a*	a*	a*	a*	d	a*	a*

## Sheet: New castle_Cohort
Reference (authors, journal, year)	PICO	BIAS-Cohort study
		Selection				Comparability	Outcome
		1) Representativeness of the exposed cohort a) truly representative of the average _______________ (describe) in the community * b) somewhat representative of the average ______________ in the community* c) selected group of users eg nurses, volunteers d) no description of the derivation of the cohort	2) Selection of the non exposed cohort a) drawn from the same community as the exposed cohort * b) drawn from a different source c) no description of the derivation of the non exposed cohort	3) Ascertainment of exposure a) secure record (eg surgical records) * b) structured interview* c) written self report d) no description	4) Demonstration that outcome of interest was not present at start of study a) yes * b) no	1) Comparability of cohorts on the basis of the design or analysis a) study controls for _____________ (select the most important factor) * b) study controls for any additional factor* (This criteria could be modified to indicate specific control for a second important factor.)	1) Assessment of outcome a) independent blind assessment * b) record linkage * c) self report d) no description	2) Was follow-up long enough for outcomes to occur a) yes (select an adequate follow up period for outcome of interest) * b) no	3) Adequacy of follow up of cohorts a) complete follow up - all subjects accounted for * b) subjects lost to follow up unlikely to introduce bias - small number lost - > ____ % (select an adequate %) follow up, or description provided of those lost) * c) follow up rate < ____% (select an adequate %) and no description of those lost d) no statement
Oerlemans 2014	A1	a*	a*	a*	a*	na	c	a*	b*
Behringer 2016	A3	a*	na	a*	na	na	c	a*	b*
Kreissl 2016	A3	a*	na	a*	na	na	c	a*	b*
Brandt, 2010	A2 A3	a*	b	b*	na	na	c	a*	b*
Daniels, 2014	A2 A3	b*	a*	b*	na	na	c	a*	b*
Gil-Fernandez, 2003	A2 A3 A4	b*	b	c	a*	b*	c	b	d
Goodman, 2008	A2 A3	a*	b	b*	na	na	c	a*	b*
Greil, 1999	A2 A3	a*	na	a*	na	na	c	a*	b*
Heutte, 2009	A2 A3	a*	na	a*	na	na	c	a*	b*
Kim, 2014	A2 A3	b*	a*	b*	a*	na	c	a*	b*
Minn, 2012	A2 A3	b*	na	a*	na	na	c	a*	b*
Loge, 1997	A4	a*	c	c	a*	b*	c	b	d
Magyari, 2017	A4	a*	c	c	a*	a*(employment status),b*	c	b	d
Korszun, 2013	A4	a*	c	c	a*	a*(disease type),b*	c	b	d
Aknes, 2007	A4	b*	c	c	a*	a*(disease type),b*	c	b	d

## Sheet: Amstar_2
Reference (authors, journal, year)	PICO	BIAS-Systematic review
		Did the research questions and inclusion criteria for the review include the components of PICO?	Did the report of the review contain an explicit statement that the review methods were established prior to the conduct of the review and did the report justify any significant deviations from the protocol?	Did the review authors explain their selection of the study designs for inclusion in the review?	Did the review authors use a comprehensive literature search strategy?	Did the review authors perform study selection in duplicate?	Did the review authors perform data extraction in duplicate?	Did the review authors provide a list of excluded studies and justify the exclusions?	Did the review authors describe the included studies in adequate detail?	Did the review authors use a satisfactory technique for assessing the risk of bias (RoB) in individual studies that were included in the review?	Did the review authors report on the sources of funding for the studies included in the review?	If meta-analysis was performed did the review authors use appropriate methods for statistical combination of results?	If meta-analysis was performed, did the review authors assess the potential impact of RoB in individual studies on the results of the meta-analysis or other evidence synthesis?	Did the review authors account for RoB in individual studies when interpreting/ discussing the results of the review?	Did the review authors provide a satisfactory explanation for, and discussion of, any heterogeneity observed in the results of the review?	If they performed quantitative synthesis did the review authors carry out an adequate investigation of publication bias (small study bias) and discuss its likely impact on the results of the review?	Did the review authors report any potential sources of conflict of interest, including any funding they received for conducting the review?
Linendoll, 2016	A3	yes	no	yes	partial yes	yes	yes	partial yes	yes	no	no	No meta-analysis conducted	No meta-analysis conducted	no	no	No meta-analysis conducted	yes
